# Supplementary material for: Single-Cell RNA Sequencing on Formalin-Fixed and Paraffin-Embedded (FFPE) Tissue Identified Multi-Ciliary Cells in Breast Cancer
Source: Cells. 2025 Jan 29;14(3):197. doi: 10.3390/cells14030197 (PMC11816443; doi:10.3390/cells14030197)
Supplement: Supplementary file 1 [file cells-14-00197-s001.zip › Table S1.xlsx]

## Sheet: Table S1
Supplementary Table S1. Clinicopathological features.
Feature	Patient 1	Patient 2
Age	61	53
Histological type	ILC	IDC
Nottingham grade	2	2
Estrogen receptor	Positive	Positive
Digital H-score	237.9	56.2
Progesterone receptor	Positive	Positive
Digital H-score	273.6	10.9
Ki67	0.15	0.18
HER2	Negative (1+)	Negative (2+; FISH non-amplified)
E-cadherin	Negative	Membranous
Surgery	Excission	Excission
LVI	No	No
Size	1.4 cm	1.6 cm
pT	pT1c	pT1c
pN	pN0(sn)	pN0(sn)
