# Supplementary material for: Single-Cell RNA Sequencing on Formalin-Fixed and Paraffin-Embedded (FFPE) Tissue Identified Multi-Ciliary Cells in Breast Cancer
Source: Cells. 2025 Jan 29;14(3):197. doi: 10.3390/cells14030197 (PMC11816443; doi:10.3390/cells14030197)
Supplement: Supplementary file 1 [file cells-14-00197-s001.zip › Table S2.xlsx]

## Sheet: Suppl.Table 2
Supplementary Table S2. Summary of scRNA-seq data.
Patient ID	Sample origin	Cells for hybridization	Cells before loading Chromium chip	Cells loaded onto Chromium chip	Estimated number of cells	Cells after QC filtering	Percentage of cells removed after QC filtering	Cells after QC filtering and doublets removing	Percentage of cells removed after doublets analysis	Median genes per cell	Total genes detected	Median UMI counts per cell	Number of reads per sample	Valid barcodes	Valid UMIs	Mean reads per cell	Confidently mapped reads in cells	Sequencing saturation	Confidently mapped reads to probe set	Estimated UMIs from genomic DNA
Patient 1	Fresh	400	150	16	8.514	8.456	0.6%	8.17	3.4%	1.776	18.05	2.745	231,110,132	99.07%	99.99%	27.145	88.51%	80.57%	95.91%	0.93%
(ILC)	FFPE	1,600,000	1,400,000	16	11.689	11.553	1.2%	9.79	15.3%	2.423	17.597	4.322	211,846,415	99.01%	99.99%	18.124	93.19%	50.15%	98.64%	0.05%
Patient 2	Fresh	700	50	16	13.352	13.063	2.2%	12.216	6.5%	3.772	17.026	7.521	243,740,406	99.14%	1	18.255	96.97%	25.13%	93.9%	0.02%
(IDC)	FFPE	800	1,300,000	16	14.096	13.594	3.6%	13.423	1.2%	1.804	17.349	3.711	219,973,803	99.07%	1	15.605	92.90%	54.86%	98.37%	0.04%
