# Supplementary material for: Single-Cell RNA Sequencing on Formalin-Fixed and Paraffin-Embedded (FFPE) Tissue Identified Multi-Ciliary Cells in Breast Cancer
Source: Cells. 2025 Jan 29;14(3):197. doi: 10.3390/cells14030197 (PMC11816443; doi:10.3390/cells14030197)
Supplement: Supplementary file 1 [file cells-14-00197-s001.zip › Table S3.xlsx]

## Sheet: Suppl.Table 3
Supplementary Table S3. Number of cells and percentages of each population per sample.
	Sample origin				Sample ID
	FF		FFPE		ILC_FF		ILC_FFPE		IDC_FF		IDC_FFPE
	nCells	Percentage	nCells	Percentage	nCells	Percentage	nCells	Percentage	nCells	Percentage	nCells	Percentage
Epithelial cells 1	6.253	30.68%	3.281	14.16%	0	0	0	0	6.253	51.19%	3.281	24.44%
Epithelial cells 2	2.318	11.37%	2.766	11.92%	2.307	28.24%	2.751	28.1%	11	0.09%	15	0.11%
Epithelial cells 3	2.255	1.06%	825	3.55%	0	0	0	0	2.255	18.46%	825	6.15%
Epithelial cells 4	480	2.35%	1.487	6.41%	0	0	0	0	480	3.93%	1.487	11.08%
Multi ciliated cells	202	0.99%	172	0.75%	0	0	0	0	202	1.65%	172	1.28%
Basal cells	461	2.26%	749	3.23%	367	4.49%	558	5.7%	94	0.77%	191	1.42%
Mesenchymal cells	2.795	13.71%	6.593	28.4%	1.247	15.26%	2.19	22.37%	1.548	12.67%	4.403	32.8%
Pericytes	614	3.01%	677	2.92%	357	4.37%	357	3.65%	257	2.1%	320	2.38%
Endothelial cells	609	2.99%	1.091	4.7%	418	5.12%	406	4.15%	191	1.56%	685	5.1%
Lymphocytes	2.961	14.52%	2.69	11.59%	2.805	34.33%	2.347	23.97%	156	1.28%	343	2.56%
Myeloid cells	1.223	0.06	2.636	11.36%	608	7.44%	1.071	10.94%	615	5.03%	1.565	11.66%
Mast cells	214	1.05%	240	1.03%	60	0.73%	104	1.06%	154	1.26%	136	1.01%
