# Supplementary material for: Single-Cell RNA Sequencing on Formalin-Fixed and Paraffin-Embedded (FFPE) Tissue Identified Multi-Ciliary Cells in Breast Cancer
Source: Cells. 2025 Jan 29;14(3):197. doi: 10.3390/cells14030197 (PMC11816443; doi:10.3390/cells14030197)
Supplement: Supplementary file 1 [file cells-14-00197-s001.zip › Table S4.xlsx]

## Sheet: Suppl.Table 4
Supplementary Table S4. Epithelial markers of each histological type.
Gene	p_val	avg_log2FC	pct.1	pct.2	p_val_adj	cluster
NPY1R	0	7.417386	0.736	0.044	0	ILC
IGKC	0	4.365328	0.760	0.072	0	ILC
PSD3	0	6.398689	0.734	0.050	0	ILC
FGD3	0	5.552694	0.848	0.201	0	ILC
NAT1	0	5.533679	0.696	0.077	0	ILC
LTF	0	4.476172	0.722	0.119	0	ILC
GJA1	0	5.363961	0.685	0.104	0	ILC
IGHG1	0	10.150993	0.581	0.002	0	ILC
NFKBIZ	0	4.877404	0.766	0.191	0	ILC
PGR	0	4.961228	0.730	0.155	0	ILC
SEC14L2	0	4.141283	0.785	0.234	0	ILC
NEK10	0	3.826136	0.753	0.225	0	ILC
GRPR	0	5.825775	0.504	0.019	0	ILC
IRX2	0	3.930690	0.681	0.202	0	ILC
SHROOM1	0	4.967936	0.813	0.334	0	ILC
ZBTB16	0	4.807389	0.520	0.044	0	ILC
MAPT	0	3.578385	0.686	0.216	0	ILC
F7	0	5.461678	0.498	0.035	0	ILC
SYTL4	0	3.886950	0.608	0.147	0	ILC
TRAF5	0	3.317942	0.720	0.265	0	ILC
STC2	0	3.459315	0.720	0.267	0	ILC
SERPINA3	0	3.356545	0.665	0.213	0	ILC
PFKFB3	0	3.647834	0.698	0.246	0	ILC
EGR3	0	4.531707	0.503	0.068	0	ILC
SERPINA1	0	5.951211	0.463	0.048	0	ILC
WNT5A	0	4.198322	0.496	0.081	0	ILC
PKIB	0	5.083884	0.443	0.041	0	ILC
GREB1	0	3.265442	0.641	0.242	0	ILC
NLRP2	0	10.548763	0.396	0.001	0	ILC
CSF3R	0	3.134178	0.651	0.268	0	ILC
TMEM26	0	6.132947	0.392	0.020	0	ILC
SYCE1	0	8.321666	0.372	0.002	0	ILC
RHOH	0	3.837963	0.433	0.069	0	ILC
IRS1	0	3.187218	0.532	0.171	0	ILC
SLC4A7	0	2.988785	0.641	0.280	0	ILC
FGFR3	0	6.501450	0.371	0.011	0	ILC
AFAP1L2	0	4.637018	0.398	0.040	0	ILC
MUC5B	0	11.981708	0.357	0.001	0	ILC
RAB30	0	3.850582	0.443	0.088	0	ILC
RTN1	0	6.080967	0.365	0.011	0	ILC
TCEA3	0	2.381805	0.614	0.262	0	ILC
SULF2	0	2.565684	0.688	0.336	0	ILC
SLC28A3	0	8.959196	0.348	0.002	0	ILC
IRAK3	0	2.900532	0.584	0.238	0	ILC
FMN1	0	3.312204	0.445	0.102	0	ILC
CYP4X1	0	2.475132	0.654	0.312	0	ILC
PREX1	0	3.000921	0.522	0.180	0	ILC
SH3D21	0	2.524453	0.619	0.280	0	ILC
ALDH3A2	0	2.620546	0.554	0.216	0	ILC
IGHA1	0	3.564870	0.381	0.046	0	ILC
TMEM47	0	5.980409	0.357	0.022	0	ILC
PMAIP1	0	4.969554	0.362	0.030	0	ILC
TPD52L1	0	3.161255	0.469	0.139	0	ILC
KCNQ5	0	10.467302	0.330	0.001	0	ILC
SYNE2	0	2.287267	0.740	0.412	0	ILC
SESTD1	0	2.609571	0.611	0.285	0	ILC
C6orf141	0	5.574285	0.335	0.018	0	ILC
SCGB2A2	0	1.938324	0.548	0.235	0	ILC
MBOAT2	0	2.717343	0.580	0.268	0	ILC
SORBS3	0	2.970837	0.409	0.097	0	ILC
GRB14	0	3.853458	0.372	0.067	0	ILC
FKBP5	0	2.990361	0.455	0.157	0	ILC
CHAD	0	4.588556	0.343	0.045	0	ILC
PPM1J	0	3.062693	0.390	0.093	0	ILC
TBX1	0	5.680872	0.300	0.013	0	ILC
KCNJ3	0	10.100031	0.286	0.001	0	ILC
ITGA6	0	4.783949	0.303	0.018	0	ILC
FNDC3B	0	2.136617	0.582	0.298	0	ILC
CAPN2	0	2.172981	0.829	0.547	0	ILC
GGT5	0	2.988960	0.369	0.089	0	ILC
ADCY1	0	4.643527	0.331	0.054	0	ILC
CAPN8	0	1.880100	0.723	0.448	0	ILC
TLE1	0	3.717499	0.323	0.050	0	ILC
PSPC1	0	2.037739	0.599	0.326	0	ILC
LCP1	0	3.314594	0.347	0.074	0	ILC
ZNF385B	0	7.869577	0.272	0.002	0	ILC
CXCL12	0	2.541928	0.372	0.111	0	ILC
FAM241A	0	2.389616	0.525	0.265	0	ILC
FRS2	0	2.239511	0.557	0.298	0	ILC
LRRC31	0	4.930700	0.279	0.023	0	ILC
PDGFC	0	2.578754	0.375	0.120	0	ILC
CES4A	0	5.671270	0.261	0.007	0	ILC
KIF13B	0	2.073895	0.657	0.404	0	ILC
CYP4Z1	0	2.855345	0.434	0.182	0	ILC
SERPINA11	0	4.721551	0.274	0.023	0	ILC
RUNX1	0	2.721794	0.841	0.591	0	ILC
RERG	0	2.217871	0.437	0.188	0	ILC
CHST8	0	6.142664	0.263	0.014	0	ILC
COBL	0	3.434693	0.306	0.060	0	ILC
RBM4B	0	2.301993	0.410	0.165	0	ILC
A4GALT	0	3.430698	0.298	0.056	0	ILC
TPRG1	0	4.698868	0.257	0.017	0	ILC
ELOVL2	0	2.271731	0.378	0.140	0	ILC
HMBOX1	0	1.831456	0.511	0.273	0	ILC
MUC20	0	2.306689	0.409	0.171	0	ILC
TNIK	0	1.670795	0.583	0.346	0	ILC
PARD3	0	2.870657	0.326	0.090	0	ILC
SEZ6L2	0	3.580450	0.282	0.046	0	ILC
SIAH2	0	2.296707	0.513	0.279	0	ILC
PARP8	0	2.745798	0.329	0.098	0	ILC
HOXB4	0	5.942618	0.895	0.054	0	IDC
CACNA1H	0	5.324839	0.753	0.032	0	IDC
TNC	0	2.656380	0.798	0.117	0	IDC
MAOB	0	4.725398	0.895	0.225	0	IDC
PROM1	0	3.532033	0.716	0.051	0	IDC
KRT7	0	2.726218	0.852	0.208	0	IDC
HIPK2	0	2.581797	0.781	0.139	0	IDC
S100A1	0	4.692585	0.731	0.091	0	IDC
HOXC10	0	3.383001	0.763	0.131	0	IDC
KCNC3	0	4.100864	0.684	0.059	0	IDC
SCRN1	0	3.832921	0.670	0.049	0	IDC
FAT1	0	3.004666	0.713	0.096	0	IDC
CLDN3	0	3.740377	0.791	0.186	0	IDC
PPP1R1B	0	4.077127	0.646	0.052	0	IDC
CDH1	0	2.835367	0.784	0.193	0	IDC
PTMS	0	2.270728	0.848	0.265	0	IDC
IER5L	0	3.142213	0.776	0.194	0	IDC
PEG10	0	7.495394	0.584	0.007	0	IDC
HOXB3	0	3.259160	0.891	0.318	0	IDC
BAMBI	0	2.975620	0.698	0.130	0	IDC
EPPK1	0	2.065087	0.791	0.236	0	IDC
S100A14	0	3.046389	0.865	0.310	0	IDC
MISP	0	2.880382	0.715	0.167	0	IDC
KCNK1	0	6.336979	0.554	0.007	0	IDC
ERMP1	0	2.839922	0.849	0.303	0	IDC
IER3	0	2.926205	0.766	0.224	0	IDC
CST6	0	3.408451	0.638	0.103	0	IDC
CLDN4	0	3.104968	0.945	0.415	0	IDC
CXCL14	0	5.173678	0.668	0.139	0	IDC
STOM	0	2.771148	0.882	0.355	0	IDC
ROBO2	0	6.113444	0.541	0.016	0	IDC
TEAD2	0	2.516928	0.612	0.101	0	IDC
TRIP6	0	2.242645	0.829	0.325	0	IDC
PLK2	0	2.907699	0.809	0.313	0	IDC
S100A16	0	2.414193	0.901	0.408	0	IDC
ADORA2A	0	4.151470	0.529	0.043	0	IDC
HOXB2	0	2.176662	0.774	0.292	0	IDC
IFI6	0	2.154246	0.778	0.298	0	IDC
COBLL1	0	2.409281	0.787	0.307	0	IDC
NAT14	0	2.094823	0.780	0.301	0	IDC
OCLN	0	2.192254	0.736	0.261	0	IDC
ANXA6	0	2.115920	0.841	0.367	0	IDC
PRSS23	0	2.760911	0.820	0.347	0	IDC
N4BP3	0	2.619008	0.679	0.207	0	IDC
ITGB6	0	2.443282	0.671	0.201	0	IDC
VIRMA	0	2.338930	0.763	0.296	0	IDC
ROBO1	0	2.951053	0.545	0.079	0	IDC
MS4A7	0	2.267446	0.783	0.321	0	IDC
PTK7	0	2.331886	0.574	0.114	0	IDC
IFITM2	0	2.078176	0.669	0.213	0	IDC
HOXC8	0	3.012642	0.540	0.085	0	IDC
PPIC	0	1.907286	0.684	0.230	0	IDC
CD109	0	3.167543	0.505	0.051	0	IDC
AKT3	0	2.641919	0.505	0.059	0	IDC
SLC7A8	0	2.219329	0.681	0.236	0	IDC
NDP	0	6.723873	0.447	0.004	0	IDC
SLFN5	0	1.569355	0.614	0.174	0	IDC
MAPK15	0	2.169188	0.662	0.224	0	IDC
ITPRIPL2	0	2.342317	0.867	0.429	0	IDC
ITGB8	0	2.302094	0.572	0.134	0	IDC
TCIM	0	3.536082	0.616	0.180	0	IDC
AGR2	0	1.794144	0.800	0.366	0	IDC
TNFRSF12A	0	1.847867	0.601	0.167	0	IDC
COX6C	0	2.168842	0.782	0.352	0	IDC
TMEM147	0	1.768749	0.693	0.268	0	IDC
MEGF9	0	1.747696	0.764	0.340	0	IDC
SLC20A2	0	1.853884	0.682	0.259	0	IDC
PRRT2	0	2.302101	0.648	0.228	0	IDC
NFIL3	0	2.190320	0.540	0.127	0	IDC
BST2	0	2.198187	0.929	0.516	0	IDC
NRP1	0	1.996464	0.526	0.114	0	IDC
ZC2HC1A	0	3.028575	0.455	0.044	0	IDC
TMEM205	0	1.713554	0.795	0.385	0	IDC
SPRED1	0	2.088171	0.541	0.135	0	IDC
TMED3	0	1.792110	0.740	0.335	0	IDC
METRN	0	2.053443	0.775	0.371	0	IDC
LURAP1L	0	1.946338	0.798	0.396	0	IDC
DNAJC15	0	1.791444	0.564	0.162	0	IDC
ENOX1	0	3.023100	0.455	0.055	0	IDC
ADGRL2	0	2.873308	0.457	0.059	0	IDC
TOB1	0	2.152332	0.919	0.521	0	IDC
ETFB	0	2.243989	0.476	0.080	0	IDC
PNPO	0	1.830518	0.602	0.208	0	IDC
AGL	0	2.494373	0.636	0.243	0	IDC
NDUFB9	0	1.586415	0.763	0.370	0	IDC
PRPF4	0	2.006733	0.636	0.244	0	IDC
FKBP10	0	1.427185	0.726	0.334	0	IDC
OSBPL8	0	2.034368	0.565	0.176	0	IDC
CYFIP2	0	2.953086	0.449	0.061	0	IDC
HOXC9	0	2.513110	0.501	0.113	0	IDC
ITGA2	0	3.252139	0.423	0.036	0	IDC
PRLR	0	2.076762	0.942	0.555	0	IDC
FBXO32	0	1.426675	0.607	0.223	0	IDC
BZW2	0	1.460776	0.748	0.365	0	IDC
MTURN	0	1.734228	0.537	0.154	0	IDC
RAB5C	0	1.753204	0.881	0.498	0	IDC
ADIRF	0	2.029461	0.703	0.322	0	IDC
ATOX1	0	1.490397	0.680	0.300	0	IDC
SDC1	0	1.886483	0.763	0.383	0	IDC
JUNB	0	1.697817	0.926	0.546	0	IDC
