# Supplementary material for: Single-Cell RNA Sequencing on Formalin-Fixed and Paraffin-Embedded (FFPE) Tissue Identified Multi-Ciliary Cells in Breast Cancer
Source: Cells. 2025 Jan 29;14(3):197. doi: 10.3390/cells14030197 (PMC11816443; doi:10.3390/cells14030197)
Supplement: Supplementary file 1 [file cells-14-00197-s001.zip › Table S5.xlsx]

## Sheet: Suppl.Table 5
Supplementary Table S5. Epithelial markers of each epithelial population.
Gene	p_val	avg_log2FC	pct.1	pct.2	p_val_adj	cluster
PPP1R1B	0	2.0244393	0.733	0.28	0	Epithelial cells 1
ROBO2	0	2.5075067	0.645	0.193	0	Epithelial cells 1
HOXB4	0	1.7683478	0.915	0.472	0	Epithelial cells 1
NTRK3	0	2.1783568	0.655	0.223	0	Epithelial cells 1
RNF183	0	2.3188407	0.654	0.244	0	Epithelial cells 1
S100A1	0	1.9399322	0.779	0.38	0	Epithelial cells 1
ADGRL2	0	2.1012958	0.557	0.175	0	Epithelial cells 1
ITGB8	0	1.8881735	0.655	0.285	0	Epithelial cells 1
FAM189A2	0	2.0715979	0.558	0.194	0	Epithelial cells 1
ITGB6	0	1.8093420	0.742	0.38	0	Epithelial cells 1
MAOB	0	1.4645944	0.916	0.554	0	Epithelial cells 1
CACNA1H	0	1.1289500	0.757	0.402	0	Epithelial cells 1
NFIB	0	1.4395821	0.763	0.412	0	Epithelial cells 1
COX6B2	0	2.9938283	0.428	0.078	0	Epithelial cells 1
PROM1	0	1.3266855	0.731	0.382	0	Epithelial cells 1
HIPK2	0	1.4500155	0.801	0.453	0	Epithelial cells 1
ADORA2A	0	2.0042949	0.587	0.242	0	Epithelial cells 1
HOXC10	0	1.6967828	0.784	0.44	0	Epithelial cells 1
CYFIP2	0	1.9247207	0.529	0.189	0	Epithelial cells 1
ROBO1	0	1.8442234	0.602	0.269	0	Epithelial cells 1
HOXC8	0	2.0811351	0.598	0.269	0	Epithelial cells 1
SHISA2	0	1.7638266	0.76	0.435	0	Epithelial cells 1
NDP	0	1.8368387	0.502	0.184	0	Epithelial cells 1
HOXB3	0	1.4829977	0.909	0.599	0	Epithelial cells 1
KCNC3	0	1.5492417	0.689	0.379	0	Epithelial cells 1
PTPRK	0	1.5271532	0.881	0.572	0	Epithelial cells 1
NRIP3	0	2.0622373	0.502	0.195	0	Epithelial cells 1
AKT3	0	1.5494278	0.552	0.248	0	Epithelial cells 1
SIX1	0	1.3872728	0.649	0.345	0	Epithelial cells 1
COBLL1	0	1.7734534	0.825	0.521	0	Epithelial cells 1
PEG10	0	1.1881816	0.595	0.295	0	Epithelial cells 1
TNC	0	0.5357644	0.783	0.484	0	Epithelial cells 1
PRPF4	0	1.5809072	0.691	0.397	0	Epithelial cells 1
ST6GALNAC5	0	1.8115075	0.473	0.181	0	Epithelial cells 1
LURAP1L	0	1.6838161	0.848	0.558	0	Epithelial cells 1
LRGUK	0	1.8394097	0.585	0.307	0	Epithelial cells 1
OSBPL8	0	1.5346623	0.61	0.336	0	Epithelial cells 1
PTMS	0	0.9944083	0.844	0.571	0	Epithelial cells 1
AARD	0	2.4121030	0.448	0.177	0	Epithelial cells 1
WFDC2	0	1.5251084	0.922	0.653	0	Epithelial cells 1
AGL	0	1.3934613	0.677	0.41	0	Epithelial cells 1
HOXC9	0	1.7963355	0.543	0.276	0	Epithelial cells 1
MS4A7	0	1.2239209	0.805	0.54	0	Epithelial cells 1
IER5L	0	0.9567289	0.767	0.504	0	Epithelial cells 1
EPPK1	0	0.7230671	0.788	0.526	0	Epithelial cells 1
SLC38A11	0	2.9791957	0.328	0.07	0	Epithelial cells 1
ALDH1A3	0	1.8177482	0.43	0.173	0	Epithelial cells 1
CYP4B1	0	1.4086742	0.515	0.261	0	Epithelial cells 1
RAB36	0	1.3539979	0.476	0.222	0	Epithelial cells 1
CLDN4	0	0.7716455	0.944	0.691	0	Epithelial cells 1
ZC2HC1A	0	1.6260929	0.484	0.231	0	Epithelial cells 1
VIRMA	0	1.3142149	0.778	0.525	0	Epithelial cells 1
CBLN2	0	2.2900639	0.382	0.129	0	Epithelial cells 1
PRRT2	0	1.2613461	0.674	0.422	0	Epithelial cells 1
CNKSR3	0	1.8310584	0.454	0.202	0	Epithelial cells 1
BAMBI	0	0.9523894	0.686	0.435	0	Epithelial cells 1
SCRN1	0	1.0171599	0.643	0.395	0	Epithelial cells 1
TRIP6	0	0.8953184	0.83	0.584	0	Epithelial cells 1
FAT1	0	0.9395029	0.686	0.441	0	Epithelial cells 1
ERMP1	0	1.1084701	0.84	0.595	0	Epithelial cells 1
CYP4F22	0	1.9692635	0.366	0.121	0	Epithelial cells 1
CXCL14	0	1.7380974	0.661	0.419	0	Epithelial cells 1
STOM	0	1.2539388	0.875	0.633	0	Epithelial cells 1
AGR2	0	1.0828479	0.816	0.575	0	Epithelial cells 1
CCDC68	0	2.5705429	0.366	0.125	0	Epithelial cells 1
MAPK15	0	1.1797144	0.677	0.437	0	Epithelial cells 1
SPRED1	0	1.4369753	0.563	0.324	0	Epithelial cells 1
VASH2	0	1.8134243	0.45	0.213	0	Epithelial cells 1
TEAD2	0	1.2349999	0.607	0.371	0	Epithelial cells 1
DNAJC12	0	1.1359455	0.553	0.318	0	Epithelial cells 1
MEGF9	0	1.2372166	0.779	0.545	0	Epithelial cells 1
TGFB2	0	1.4306480	0.345	0.113	0	Epithelial cells 1
HOXC5	0	2.0298555	0.392	0.163	0	Epithelial cells 1
NAT14	0	1.0681318	0.779	0.55	0	Epithelial cells 1
MEIS1	0	1.7969949	0.424	0.198	0	Epithelial cells 1
CD109	0	1.2757838	0.508	0.283	0	Epithelial cells 1
BSPRY	0	1.4881088	0.855	0.63	0	Epithelial cells 1
EPB41L4B	0	1.2273128	0.554	0.33	0	Epithelial cells 1
TNFSF10	0	1.7013558	0.948	0.724	0	Epithelial cells 1
NAALADL2	0	1.2479207	0.749	0.533	0	Epithelial cells 1
MAN1A1	0	1.0871915	0.676	0.461	0	Epithelial cells 1
CLSTN2	0	1.0212937	0.701	0.487	0	Epithelial cells 1
TSPOAP1	0	1.0891046	0.631	0.418	0	Epithelial cells 1
KCNE4	0	1.5865097	0.584	0.371	0	Epithelial cells 1
CITED4	0	1.3272028	0.819	0.607	0	Epithelial cells 1
SIDT1	0	1.2592820	0.737	0.525	0	Epithelial cells 1
ZBTB18	0	1.1432611	0.798	0.587	0	Epithelial cells 1
PTGER3	0	1.3386315	0.617	0.41	0	Epithelial cells 1
RAB3IP	0	1.2384972	0.65	0.444	0	Epithelial cells 1
PRLR	0	0.9799214	0.949	0.75	0	Epithelial cells 1
ITPRIPL2	0	0.7445158	0.861	0.662	0	Epithelial cells 1
EPB41L1	0	1.1470124	0.614	0.417	0	Epithelial cells 1
SCN2A	0	3.1413498	0.236	0.042	0	Epithelial cells 1
TMEM205	0	0.8937432	0.791	0.602	0	Epithelial cells 1
TMEM245	0	1.0751090	0.699	0.51	0	Epithelial cells 1
SLC20A2	0	0.9851679	0.673	0.486	0	Epithelial cells 1
TMC5	0	1.0538588	0.842	0.656	0	Epithelial cells 1
BST2	0	0.7927292	0.921	0.737	0	Epithelial cells 1
COL4A5	0	1.2873127	0.806	0.622	0	Epithelial cells 1
RNF19A	0	1.1189689	0.791	0.608	0	Epithelial cells 1
NPY1R	0	7.410153	0.733	0.044	0	Epithelial cells 2
IGKC	0	4.752285	0.757	0.072	0	Epithelial cells 2
PSD3	0	6.402473	0.732	0.05	0	Epithelial cells 2
FGD3	0	5.545952	0.844	0.201	0	Epithelial cells 2
NAT1	0	5.525792	0.693	0.077	0	Epithelial cells 2
LTF	0	4.660486	0.72	0.119	0	Epithelial cells 2
GJA1	0	5.369812	0.683	0.104	0	Epithelial cells 2
IGHG1	0	9.803812	0.578	0.002	0	Epithelial cells 2
NFKBIZ	0	4.882591	0.765	0.191	0	Epithelial cells 2
PGR	0	4.975033	0.728	0.155	0	Epithelial cells 2
SEC14L2	0	4.137218	0.782	0.235	0	Epithelial cells 2
NEK10	0	3.835714	0.751	0.225	0	Epithelial cells 2
GRPR	0	5.819159	0.502	0.019	0	Epithelial cells 2
IRX2	0	3.932846	0.68	0.202	0	Epithelial cells 2
SHROOM1	0	4.957951	0.811	0.334	0	Epithelial cells 2
ZBTB16	0	4.888116	0.52	0.043	0	Epithelial cells 2
MAPT	0	3.578839	0.684	0.216	0	Epithelial cells 2
F7	0	5.447579	0.496	0.035	0	Epithelial cells 2
SYTL4	0	3.896196	0.606	0.147	0	Epithelial cells 2
STC2	0	3.472141	0.72	0.267	0	Epithelial cells 2
TRAF5	0	3.310604	0.717	0.265	0	Epithelial cells 2
SERPINA3	0	3.334279	0.664	0.213	0	Epithelial cells 2
PFKFB3	0	3.646842	0.696	0.246	0	Epithelial cells 2
EGR3	0	4.551916	0.502	0.067	0	Epithelial cells 2
SERPINA1	0	5.944525	0.462	0.048	0	Epithelial cells 2
WNT5A	0	4.230844	0.495	0.081	0	Epithelial cells 2
PKIB	0	5.121358	0.442	0.041	0	Epithelial cells 2
GREB1	0	3.260959	0.639	0.242	0	Epithelial cells 2
NLRP2	0	10.444285	0.394	0.001	0	Epithelial cells 2
CSF3R	0	3.135229	0.65	0.268	0	Epithelial cells 2
TMEM26	0	6.125715	0.391	0.02	0	Epithelial cells 2
SYCE1	0	8.254692	0.37	0.002	0	Epithelial cells 2
RHOH	0	3.835410	0.432	0.069	0	Epithelial cells 2
IRS1	0	3.198836	0.531	0.171	0	Epithelial cells 2
SLC4A7	0	3.000071	0.64	0.28	0	Epithelial cells 2
AFAP1L2	0	4.663440	0.398	0.04	0	Epithelial cells 2
FGFR3	0	6.494218	0.369	0.011	0	Epithelial cells 2
MUC5B	0	10.767523	0.355	0.001	0	Epithelial cells 2
RAB30	0	3.851870	0.442	0.088	0	Epithelial cells 2
RTN1	0	6.242725	0.364	0.011	0	Epithelial cells 2
TCEA3	0	2.377833	0.613	0.262	0	Epithelial cells 2
SULF2	0	2.563135	0.686	0.336	0	Epithelial cells 2
SLC28A3	0	9.015668	0.347	0.002	0	Epithelial cells 2
IRAK3	0	2.896609	0.582	0.238	0	Epithelial cells 2
FMN1	0	3.320511	0.444	0.102	0	Epithelial cells 2
CYP4X1	0	2.484124	0.653	0.312	0	Epithelial cells 2
PREX1	0	2.993498	0.52	0.181	0	Epithelial cells 2
SH3D21	0	2.523362	0.618	0.28	0	Epithelial cells 2
ALDH3A2	0	2.601222	0.552	0.216	0	Epithelial cells 2
IGHA1	0	4.262476	0.38	0.046	0	Epithelial cells 2
TMEM47	0	5.971893	0.356	0.022	0	Epithelial cells 2
PMAIP1	0	4.959228	0.36	0.029	0	Epithelial cells 2
TPD52L1	0	3.159622	0.468	0.139	0	Epithelial cells 2
SYNE2	0	2.296414	0.74	0.411	0	Epithelial cells 2
KCNQ5	0	10.460070	0.328	0.001	0	Epithelial cells 2
SESTD1	0	2.600091	0.61	0.286	0	Epithelial cells 2
C6orf141	0	5.567052	0.334	0.018	0	Epithelial cells 2
SCGB2A2	0	1.939384	0.547	0.236	0	Epithelial cells 2
SORBS3	0	2.988160	0.408	0.097	0	Epithelial cells 2
MBOAT2	0	2.706505	0.578	0.269	0	Epithelial cells 2
GRB14	0	3.846226	0.37	0.067	0	Epithelial cells 2
FKBP5	0	3.004578	0.455	0.157	0	Epithelial cells 2
CHAD	0	4.582065	0.341	0.045	0	Epithelial cells 2
PPM1J	0	3.056490	0.388	0.093	0	Epithelial cells 2
TBX1	0	5.626525	0.299	0.013	0	Epithelial cells 2
ITGA6	0	4.784202	0.303	0.018	0	Epithelial cells 2
KCNJ3	0	10.092798	0.285	0.001	0	Epithelial cells 2
FNDC3B	0	2.139337	0.581	0.298	0	Epithelial cells 2
GGT5	0	2.998625	0.369	0.088	0	Epithelial cells 2
CAPN2	0	2.163535	0.826	0.548	0	Epithelial cells 2
ADCY1	0	4.608215	0.329	0.054	0	Epithelial cells 2
TLE1	0	3.722852	0.322	0.05	0	Epithelial cells 2
CAPN8	0	1.871566	0.721	0.449	0	Epithelial cells 2
PSPC1	0	2.030372	0.598	0.326	0	Epithelial cells 2
LCP1	0	3.335195	0.346	0.074	0	Epithelial cells 2
ZNF385B	0	7.841950	0.271	0.002	0	Epithelial cells 2
CXCL12	0	2.555732	0.371	0.111	0	Epithelial cells 2
FAM241A	0	2.389374	0.524	0.265	0	Epithelial cells 2
FRS2	0	2.238550	0.556	0.298	0	Epithelial cells 2
LRRC31	0	4.923467	0.278	0.023	0	Epithelial cells 2
PDGFC	0	2.560563	0.373	0.12	0	Epithelial cells 2
KIF13B	0	2.076941	0.657	0.404	0	Epithelial cells 2
CES4A	0	5.639898	0.26	0.007	0	Epithelial cells 2
CYP4Z1	0	2.869857	0.434	0.182	0	Epithelial cells 2
SERPINA11	0	4.714319	0.273	0.024	0	Epithelial cells 2
RUNX1	0	2.720622	0.84	0.591	0	Epithelial cells 2
RERG	0	2.212567	0.436	0.188	0	Epithelial cells 2
CHST8	0	6.135432	0.262	0.014	0	Epithelial cells 2
COBL	0	3.448419	0.305	0.06	0	Epithelial cells 2
RBM4B	0	2.290955	0.409	0.165	0	Epithelial cells 2
A4GALT	0	3.428860	0.297	0.056	0	Epithelial cells 2
TPRG1	0	4.691635	0.256	0.017	0	Epithelial cells 2
MUC20	0	2.303006	0.408	0.171	0	Epithelial cells 2
TNIK	0	1.670877	0.582	0.346	0	Epithelial cells 2
HMBOX1	0	1.826251	0.51	0.274	0	Epithelial cells 2
SEZ6L2	0	3.587699	0.281	0.046	0	Epithelial cells 2
ELOVL2	0	2.289431	0.376	0.141	0	Epithelial cells 2
PARD3	0	2.858989	0.325	0.09	0	Epithelial cells 2
SIAH2	0	2.290819	0.511	0.279	0	Epithelial cells 2
PARP8	0	2.744737	0.328	0.098	0	Epithelial cells 2
SERHL2	0	4.2861127	0.724	0.118	0	Epithelial cells 3
NCCRP1	0	4.6472104	0.644	0.044	0	Epithelial cells 3
ATP2A3	0	2.7062184	0.756	0.188	0	Epithelial cells 3
EMP1	0	2.3875508	0.885	0.319	0	Epithelial cells 3
CFD	0	3.0095034	0.805	0.239	0	Epithelial cells 3
MGLL	0	2.3519915	0.806	0.247	0	Epithelial cells 3
TCIM	0	3.2177657	0.978	0.42	0	Epithelial cells 3
KRT15	0	4.3680823	0.713	0.163	0	Epithelial cells 3
ABCC11	0	4.4275085	0.612	0.071	0	Epithelial cells 3
MGST1	0	2.7502062	0.818	0.278	0	Epithelial cells 3
TNS4	0	3.1559085	0.605	0.066	0	Epithelial cells 3
FADS2	0	2.8444311	0.752	0.214	0	Epithelial cells 3
EEF1A2	0	2.2464453	0.717	0.186	0	Epithelial cells 3
AMIGO2	0	2.6499154	0.723	0.195	0	Epithelial cells 3
CEACAM6	0	3.7334677	0.71	0.184	0	Epithelial cells 3
S100P	0	4.6024499	0.63	0.108	0	Epithelial cells 3
TNNT1	0	2.1115941	0.68	0.159	0	Epithelial cells 3
ABCC3	0	2.7127097	0.813	0.295	0	Epithelial cells 3
CHRD	0	1.8461784	0.864	0.351	0	Epithelial cells 3
RFTN1	0	2.5770404	0.632	0.12	0	Epithelial cells 3
CACNG4	0	1.6714037	0.808	0.298	0	Epithelial cells 3
ID3	0	3.0108580	0.676	0.175	0	Epithelial cells 3
ETFB	0	1.7448612	0.793	0.3	0	Epithelial cells 3
S100A6	0	2.8105123	0.9	0.415	0	Epithelial cells 3
RAP1GDS1	0	1.9090982	0.842	0.36	0	Epithelial cells 3
LAD1	0	2.1059101	0.642	0.164	0	Epithelial cells 3
TM4SF1	0	3.2489767	0.725	0.251	0	Epithelial cells 3
FAM234B	0	1.5143054	0.831	0.369	0	Epithelial cells 3
FBXL16	0	1.7580930	0.708	0.247	0	Epithelial cells 3
PHLDA3	0	1.7393253	0.646	0.186	0	Epithelial cells 3
PON3	0	2.2201451	0.609	0.15	0	Epithelial cells 3
DCLK1	0	2.3500742	0.612	0.154	0	Epithelial cells 3
ECM1	0	2.6637862	0.665	0.208	0	Epithelial cells 3
COMTD1	0	1.8230671	0.606	0.151	0	Epithelial cells 3
LITAF	0	1.3468086	0.876	0.422	0	Epithelial cells 3
INHBB	0	2.5912823	0.544	0.091	0	Epithelial cells 3
GADD45B	0	1.6697318	0.659	0.209	0	Epithelial cells 3
N4BP3	0	1.6765257	0.94	0.491	0	Epithelial cells 3
LHFPL2	0	1.4256765	0.7	0.252	0	Epithelial cells 3
TRIB3	0	1.8684210	0.7	0.267	0	Epithelial cells 3
PTPRM	0	2.0860071	0.526	0.096	0	Epithelial cells 3
MEAK7	0	1.8332889	0.59	0.16	0	Epithelial cells 3
TRIM47	0	1.3929903	0.688	0.259	0	Epithelial cells 3
PHLDB2	0	1.2637542	0.645	0.217	0	Epithelial cells 3
WNT4	0	1.9869196	0.55	0.123	0	Epithelial cells 3
BLVRB	0	1.9529586	0.884	0.458	0	Epithelial cells 3
NRP1	0	1.1802978	0.781	0.356	0	Epithelial cells 3
C4orf48	0	1.7899933	0.711	0.287	0	Epithelial cells 3
ACSF2	0	1.5266897	0.751	0.327	0	Epithelial cells 3
KCNK1	0	0.7999818	0.774	0.351	0	Epithelial cells 3
SLC16A6	0	2.0121062	0.642	0.221	0	Epithelial cells 3
MGAT4A	0	1.5323162	0.854	0.434	0	Epithelial cells 3
SLC16A5	0	1.3798076	0.636	0.217	0	Epithelial cells 3
RHOV	0	1.7455006	0.731	0.312	0	Epithelial cells 3
NQO1	0	1.8193449	0.871	0.456	0	Epithelial cells 3
APRT	0	1.0512727	0.754	0.339	0	Epithelial cells 3
LY6K	0	1.4110432	0.597	0.183	0	Epithelial cells 3
ARPIN	0	1.1735408	0.725	0.311	0	Epithelial cells 3
EFNA5	0	3.9466208	0.455	0.042	0	Epithelial cells 3
DUSP6	0	1.7670500	0.649	0.236	0	Epithelial cells 3
CEACAM5	0	3.6729528	0.471	0.058	0	Epithelial cells 3
ADIRF	0	2.3325536	0.956	0.543	0	Epithelial cells 3
CST6	0	1.3522895	0.852	0.44	0	Epithelial cells 3
ANTKMT	0	1.0872774	0.83	0.419	0	Epithelial cells 3
S1PR3	0	1.8952135	0.63	0.221	0	Epithelial cells 3
LACC1	0	2.9518274	0.545	0.137	0	Epithelial cells 3
CENPX	0	1.0181332	0.786	0.378	0	Epithelial cells 3
KLF2	0	1.6621307	0.662	0.255	0	Epithelial cells 3
ADAM9	0	1.0024995	0.742	0.335	0	Epithelial cells 3
ZG16B	0	1.1328134	0.877	0.471	0	Epithelial cells 3
YPEL3	0	1.5648675	0.916	0.511	0	Epithelial cells 3
UNC13D	0	1.2410027	0.629	0.225	0	Epithelial cells 3
PLCB4	0	2.7511780	0.448	0.044	0	Epithelial cells 3
RND3	0	1.6188823	0.609	0.207	0	Epithelial cells 3
SLC49A3	0	1.0831939	0.769	0.367	0	Epithelial cells 3
PPL	0	1.1398959	0.749	0.347	0	Epithelial cells 3
PAPSS2	0	1.5753498	0.708	0.306	0	Epithelial cells 3
CPE	0	1.7822989	0.532	0.132	0	Epithelial cells 3
RNF152	0	1.5094523	0.606	0.206	0	Epithelial cells 3
ISG20	0	1.3028538	0.564	0.164	0	Epithelial cells 3
RMND5B	0	1.0985535	0.852	0.453	0	Epithelial cells 3
TSPAN4	0	1.0120456	0.804	0.407	0	Epithelial cells 3
CDC42EP4	0	1.0919097	0.806	0.409	0	Epithelial cells 3
NDUFS6	0	1.0190573	0.866	0.469	0	Epithelial cells 3
SPRY4	0	1.3266902	0.603	0.207	0	Epithelial cells 3
P3H4	0	0.9484040	0.744	0.348	0	Epithelial cells 3
MMP17	0	1.1560631	0.637	0.243	0	Epithelial cells 3
ETNK2	0	1.2212593	0.596	0.202	0	Epithelial cells 3
ST3GAL1	0	1.5181783	0.913	0.52	0	Epithelial cells 3
TINCR	0	3.4778292	0.441	0.048	0	Epithelial cells 3
KITLG	0	1.6558764	0.573	0.18	0	Epithelial cells 3
PLEKHA6	0	0.8842500	0.837	0.447	0	Epithelial cells 3
SEMA6B	0	1.2258947	0.625	0.236	0	Epithelial cells 3
KLHL2	0	1.0808731	0.608	0.22	0	Epithelial cells 3
SLC39A11	0	1.2448356	0.897	0.509	0	Epithelial cells 3
SLC1A5	0	1.3913275	0.644	0.257	0	Epithelial cells 3
DUSP3	0	0.9313857	0.696	0.31	0	Epithelial cells 3
LYPD3	0	1.4863168	0.667	0.282	0	Epithelial cells 3
PTK6	0	1.0542857	0.659	0.274	0	Epithelial cells 3
SLC16A3	0	1.9697029	0.579	0.195	0	Epithelial cells 3
C1S	0	3.000899	0.764	0.175	0	Epithelial cells 4
FBLN1	0	3.538553	0.834	0.245	0	Epithelial cells 4
CTHRC1	0	3.413440	0.852	0.269	0	Epithelial cells 4
FBN1	0	3.362951	0.725	0.147	0	Epithelial cells 4
COL5A2	0	3.564448	0.847	0.272	0	Epithelial cells 4
THBS2	0	3.514178	0.843	0.274	0	Epithelial cells 4
ISLR	0	3.801985	0.697	0.133	0	Epithelial cells 4
ELN	0	3.752809	0.682	0.123	0	Epithelial cells 4
LRRC15	0	3.870664	0.677	0.119	0	Epithelial cells 4
CCDC80	0	2.968222	0.728	0.174	0	Epithelial cells 4
VCAN	0	3.460837	0.822	0.269	0	Epithelial cells 4
COL6A1	0	3.564133	0.946	0.396	0	Epithelial cells 4
AEBP1	0	3.361735	0.889	0.345	0	Epithelial cells 4
THY1	0	3.276962	0.688	0.145	0	Epithelial cells 4
COL16A1	0	3.102940	0.685	0.143	0	Epithelial cells 4
ASPN	0	3.630715	0.693	0.151	0	Epithelial cells 4
SERPINF1	0	3.048625	0.75	0.212	0	Epithelial cells 4
MMP2	0	3.200977	0.864	0.328	0	Epithelial cells 4
SFRP2	0	3.279077	0.902	0.369	0	Epithelial cells 4
COL5A1	0	3.500395	0.901	0.374	0	Epithelial cells 4
HTRA1	0	3.442068	0.848	0.324	0	Epithelial cells 4
DCN	0	3.175216	0.93	0.408	0	Epithelial cells 4
FSTL1	0	3.050262	0.806	0.286	0	Epithelial cells 4
BGN	0	2.897764	0.831	0.314	0	Epithelial cells 4
COL6A2	0	3.529880	0.961	0.447	0	Epithelial cells 4
COL11A1	0	3.575551	0.682	0.169	0	Epithelial cells 4
IGFBP7	0	2.691880	0.752	0.24	0	Epithelial cells 4
COL10A1	0	3.307877	0.639	0.135	0	Epithelial cells 4
ITGA11	0	3.953271	0.578	0.088	0	Epithelial cells 4
MXRA5	0	3.012672	0.678	0.194	0	Epithelial cells 4
SFRP4	0	3.511160	0.624	0.14	0	Epithelial cells 4
MRC2	0	3.091059	0.606	0.123	0	Epithelial cells 4
LUM	0	3.452679	0.928	0.449	0	Epithelial cells 4
COL6A3	0	3.607790	0.952	0.488	0	Epithelial cells 4
PDGFRB	0	3.111542	0.557	0.096	0	Epithelial cells 4
FBLN2	0	3.059131	0.581	0.121	0	Epithelial cells 4
CILP	0	3.356925	0.592	0.133	0	Epithelial cells 4
MXRA8	0	2.699624	0.769	0.314	0	Epithelial cells 4
COL14A1	0	3.197380	0.538	0.083	0	Epithelial cells 4
TIMP3	0	2.614184	0.711	0.264	0	Epithelial cells 4
NBL1	0	2.290838	0.741	0.299	0	Epithelial cells 4
POSTN	0	3.323241	0.881	0.44	0	Epithelial cells 4
CRISPLD2	0	3.163780	0.528	0.088	0	Epithelial cells 4
COL8A2	0	3.691732	0.505	0.066	0	Epithelial cells 4
ADAMTS2	0	3.283638	0.508	0.069	0	Epithelial cells 4
IGFBP5	0	2.725713	0.613	0.176	0	Epithelial cells 4
MMP11	0	3.272666	0.772	0.341	0	Epithelial cells 4
ADAM12	0	3.108127	0.502	0.075	0	Epithelial cells 4
CCN2	0	3.281678	0.69	0.264	0	Epithelial cells 4
COL18A1	0	2.605862	0.614	0.191	0	Epithelial cells 4
LRP1	0	2.502669	0.719	0.297	0	Epithelial cells 4
MFAP2	0	2.589992	0.577	0.155	0	Epithelial cells 4
SPON1	0	3.630198	0.476	0.055	0	Epithelial cells 4
SERPING1	0	2.164081	0.654	0.234	0	Epithelial cells 4
COL8A1	0	3.264431	0.502	0.089	0	Epithelial cells 4
MMP14	0	2.702742	0.793	0.381	0	Epithelial cells 4
IFI27	0	2.972354	0.525	0.114	0	Epithelial cells 4
MFAP4	0	3.283530	0.471	0.06	0	Epithelial cells 4
PCOLCE	0	2.518105	0.608	0.198	0	Epithelial cells 4
CALD1	0	1.961826	0.601	0.191	0	Epithelial cells 4
CDH11	0	2.017228	0.753	0.343	0	Epithelial cells 4
PODN	0	2.913751	0.475	0.072	0	Epithelial cells 4
NID1	0	2.940425	0.481	0.082	0	Epithelial cells 4
HTRA3	0	3.287806	0.488	0.09	0	Epithelial cells 4
FNDC1	0	3.911134	0.439	0.042	0	Epithelial cells 4
FAP	0	3.044635	0.473	0.076	0	Epithelial cells 4
COL15A1	0	3.304404	0.471	0.075	0	Epithelial cells 4
PRRX1	0	2.658760	0.516	0.124	0	Epithelial cells 4
EMILIN1	0	3.041904	0.473	0.081	0	Epithelial cells 4
COMP	0	3.085938	0.517	0.129	0	Epithelial cells 4
LAMB1	0	2.435438	0.53	0.143	0	Epithelial cells 4
ANGPTL2	0	3.275007	0.461	0.076	0	Epithelial cells 4
NID2	0	3.287497	0.442	0.057	0	Epithelial cells 4
OLFML3	0	3.127509	0.453	0.069	0	Epithelial cells 4
SPON2	0	3.237150	0.449	0.068	0	Epithelial cells 4
TMEM119	0	3.422318	0.431	0.05	0	Epithelial cells 4
CD99	0	2.155325	0.668	0.294	0	Epithelial cells 4
MARCKS	0	1.875524	0.56	0.189	0	Epithelial cells 4
LTBP2	0	2.843260	0.454	0.083	0	Epithelial cells 4
CD248	0	3.787444	0.412	0.042	0	Epithelial cells 4
CMTM3	0	2.143018	0.567	0.198	0	Epithelial cells 4
GPNMB	0	2.256289	0.487	0.12	0	Epithelial cells 4
C1R	0	2.101977	0.729	0.363	0	Epithelial cells 4
LOXL2	0	3.331828	0.433	0.069	0	Epithelial cells 4
SERPINH1	0	2.253185	0.786	0.424	0	Epithelial cells 4
BMP1	0	2.964948	0.428	0.067	0	Epithelial cells 4
LOX	0	3.154704	0.406	0.053	0	Epithelial cells 4
INHBA	0	3.299757	0.438	0.088	0	Epithelial cells 4
GJB2	0	3.876157	0.384	0.044	0	Epithelial cells 4
DPYSL3	0	2.558575	0.413	0.077	0	Epithelial cells 4
PDGFRL	0	2.869198	0.406	0.079	0	Epithelial cells 4
CTSK	0	2.080588	0.712	0.386	0	Epithelial cells 4
TIMP2	0	2.391285	0.893	0.569	0	Epithelial cells 4
CCN5	0	3.967026	0.357	0.033	0	Epithelial cells 4
GXYLT2	0	2.474605	0.409	0.086	0	Epithelial cells 4
CLEC11A	0	2.571961	0.423	0.1	0	Epithelial cells 4
ITGBL1	0	2.904699	0.383	0.064	0	Epithelial cells 4
OLFML2B	0	2.690861	0.403	0.086	0	Epithelial cells 4
MFGE8	0	2.202492	0.445	0.128	0	Epithelial cells 4
LAMA4	0	2.575565	0.379	0.067	0	Epithelial cells 4
FOXJ1	0	9.047647	0.947	0.043	0	Ciliated cells
ROPN1L	0	6.303764	0.88	0.058	0	Ciliated cells
TPPP3	0	7.105351	0.859	0.051	0	Ciliated cells
CFAP45	0	5.321795	0.949	0.156	0	Ciliated cells
ARMC3	0	5.879052	0.827	0.036	0	Ciliated cells
C5orf49	0	5.731890	0.861	0.075	0	Ciliated cells
EFCAB1	0	8.850857	0.781	0.007	0	Ciliated cells
CDC20B	0	9.252872	0.813	0.047	0	Ciliated cells
RSPH4A	0	5.727237	0.813	0.049	0	Ciliated cells
DNAI1	0	6.204560	0.819	0.058	0	Ciliated cells
CAPSL	0	5.919063	0.805	0.063	0	Ciliated cells
CFAP77	0	5.904264	0.771	0.029	0	Ciliated cells
RFX2	0	5.045796	0.811	0.069	0	Ciliated cells
ZMYND10	0	4.591323	0.893	0.165	0	Ciliated cells
LRRC46	0	5.370288	0.827	0.107	0	Ciliated cells
CFAP47	0	6.685533	0.749	0.034	0	Ciliated cells
DYDC2	0	7.768209	0.717	0.006	0	Ciliated cells
TEKT2	0	4.888033	0.763	0.064	0	Ciliated cells
FAM183A	0	7.440984	0.709	0.011	0	Ciliated cells
IQUB	0	4.464157	0.813	0.117	0	Ciliated cells
CDHR3	0	7.877933	0.709	0.014	0	Ciliated cells
CFAP54	0	5.658477	0.749	0.054	0	Ciliated cells
DRC1	0	7.859285	0.699	0.005	0	Ciliated cells
TMEM231	0	4.741646	0.787	0.097	0	Ciliated cells
C20orf85	0	8.165576	0.699	0.012	0	Ciliated cells
SPATA18	0	5.117947	0.781	0.1	0	Ciliated cells
CDHR4	0	9.021186	0.677	0.006	0	Ciliated cells
ZBBX	0	8.985678	0.675	0.004	0	Ciliated cells
HYDIN	0	4.122846	0.821	0.151	0	Ciliated cells
CCDC65	0	4.897497	0.725	0.058	0	Ciliated cells
LRRIQ1	0	4.453678	0.768	0.103	0	Ciliated cells
CFAP46	0	4.428651	0.821	0.161	0	Ciliated cells
WDR49	0	8.585162	0.659	0.005	0	Ciliated cells
RIBC2	0	5.344569	0.696	0.047	0	Ciliated cells
CFAP126	0	6.963656	0.661	0.013	0	Ciliated cells
TTC25	0	4.872601	0.707	0.066	0	Ciliated cells
PIFO	0	4.164740	0.776	0.139	0	Ciliated cells
PRR29	0	4.068871	0.76	0.123	0	Ciliated cells
MCIDAS	0	4.867993	0.768	0.133	0	Ciliated cells
CFAP57	0	4.459279	0.693	0.068	0	Ciliated cells
CCDC114	0	5.726189	0.659	0.034	0	Ciliated cells
ZNF474	0	6.364641	0.637	0.014	0	Ciliated cells
CFAP73	0	8.306371	0.627	0.005	0	Ciliated cells
NEK2	0	7.157841	0.635	0.014	0	Ciliated cells
CFAP206	0	3.875913	0.72	0.105	0	Ciliated cells
C6orf118	0	9.405552	0.616	0.002	0	Ciliated cells
KIF24	0	4.187882	0.688	0.079	0	Ciliated cells
TMEM190	0	7.626170	0.624	0.017	0	Ciliated cells
DNAH11	0	8.095078	0.605	0.004	0	Ciliated cells
CFAP300	0	3.832949	0.709	0.108	0	Ciliated cells
SPAG8	0	4.562496	0.669	0.07	0	Ciliated cells
KATNAL2	0	4.181791	0.675	0.077	0	Ciliated cells
E2F7	0	7.281871	0.603	0.006	0	Ciliated cells
DNAH6	0	4.715681	0.64	0.049	0	Ciliated cells
WDR63	0	6.238538	0.595	0.011	0	Ciliated cells
BTG3	0	4.973372	0.664	0.081	0	Ciliated cells
DNAH12	0	8.109708	0.592	0.009	0	Ciliated cells
CROCC2	0	9.979699	0.584	0.003	0	Ciliated cells
FAM81B	0	5.445400	0.605	0.03	0	Ciliated cells
CDK1	0	4.454295	0.629	0.059	0	Ciliated cells
CCDC151	0	4.826164	0.624	0.055	0	Ciliated cells
C2orf50	0	4.934785	0.595	0.029	0	Ciliated cells
STIL	0	4.721891	0.619	0.054	0	Ciliated cells
TTC29	0	7.367888	0.565	0.005	0	Ciliated cells
EFCAB10	0	6.944060	0.56	0.005	0	Ciliated cells
FHAD1	0	4.598423	0.597	0.042	0	Ciliated cells
PLPPR3	0	4.992581	0.627	0.08	0	Ciliated cells
PPIL6	0	3.899429	0.624	0.078	0	Ciliated cells
ARMC4	0	8.154696	0.549	0.003	0	Ciliated cells
WDR38	0	8.026255	0.547	0.004	0	Ciliated cells
LRRC71	0	8.968007	0.544	0.002	0	Ciliated cells
PLK4	0	5.716716	0.555	0.02	0	Ciliated cells
LRP2BP	0	5.078018	0.568	0.037	0	Ciliated cells
GAS2L2	0	8.160052	0.533	0.004	0	Ciliated cells
EFHC2	0	3.459079	0.597	0.069	0	Ciliated cells
BAIAP3	0	4.846572	0.581	0.058	0	Ciliated cells
CFAP52	0	6.799440	0.528	0.006	0	Ciliated cells
AK7	0	4.770775	0.539	0.029	0	Ciliated cells
TP73	0	5.420602	0.528	0.02	0	Ciliated cells
ENKUR	0	6.750502	0.509	0.008	0	Ciliated cells
ABHD6	0	5.253588	0.533	0.033	0	Ciliated cells
FOXN4	0	9.272654	0.501	0.002	0	Ciliated cells
MAP1A	0	4.821212	0.525	0.026	0	Ciliated cells
CFAP221	0	6.102428	0.509	0.011	0	Ciliated cells
CCDC39	0	5.417627	0.515	0.018	0	Ciliated cells
HES6	0	5.922872	0.541	0.046	0	Ciliated cells
ERICH3	0	6.048724	0.491	0.008	0	Ciliated cells
CENPK	0	5.330105	0.501	0.023	0	Ciliated cells
TEKT1	0	8.293528	0.477	0.002	0	Ciliated cells
CD164L2	0	5.050998	0.501	0.027	0	Ciliated cells
ADGB	0	7.315089	0.472	0.004	0	Ciliated cells
BUB1	0	5.650620	0.485	0.018	0	Ciliated cells
C7orf57	0	8.030858	0.464	0.002	0	Ciliated cells
ANLN	0	5.490575	0.477	0.017	0	Ciliated cells
C1orf189	0	6.568015	0.464	0.007	0	Ciliated cells
CR1L	0	8.196936	0.459	0.003	0	Ciliated cells
MNS1	0	4.546866	0.477	0.021	0	Ciliated cells
DTL	0	4.838630	0.477	0.027	0	Ciliated cells
TOGARAM2	0	6.505090	0.453	0.009	0	Ciliated cells
SERPINI2	0	9.236556	0.445	0.002	0	Ciliated cells
