# Supplementary material for: Single-Cell RNA Sequencing on Formalin-Fixed and Paraffin-Embedded (FFPE) Tissue Identified Multi-Ciliary Cells in Breast Cancer
Source: Cells. 2025 Jan 29;14(3):197. doi: 10.3390/cells14030197 (PMC11816443; doi:10.3390/cells14030197)
Supplement: Supplementary file 1 [file cells-14-00197-s001.zip › Table S6.xlsx]

## Sheet: Suppl.Table 6
Supplementary Table S6. FOXJ1 series clinicopathological features.
			FOXJ1 Positive		FOXJ1 Negative
Variables	N	%	N	%	N	%	p
	214	1	71	0.332	143	0.668
Histological subtype							>0.05
Invasive carcinoma NOS	163	0.762	56	0.789	107	0.748
Invasive Lobular Carcinoma	45	0.21	11	0.155	34	0.238
Othe Special Subtypes	6	0.028	4	0.056	2	0.014
pT							>0.05
pT1a	2	0.009	0	0	2	0.014
pT1b	27	0.126	8	0.113	19	0.134
pT1c	141	0.659	45	0.634	95	0.669
pT2	44	0.206	18	0.254	26	0.183
Histological Grade							>0.05
Grade 1	21	0.098	9	0.127	12	0.084
Grade 2	159	0.743	54	0.761	105	0.734
Grade 3	34	0.159	8	0.113	26	0.182
Progesterone Receptor							>0.05
PR positive	165	0.771	55	0.775	108	0.766
PR negative	49	0.229	16	0.225	33	0.234
Ki67							>0.05
Ki67 > 20%	54	0.252	14	0.197	41	0.287
Ki67 < 20%	160	0.748	57	0.803	102	0.713
Mammaprint Result							>0.05
High Risk	87	0.407	23	0.324	79	0.552
Low Risk	127	0.593	48	0.676	64	0.448
